# Supplementary material for: Leveraging Multiple Data Streams for Prioritization of Mixtures for Hazard Characterization
Source: Toxics. 2022 Oct 29;10(11):651. doi: 10.3390/toxics10110651 (PMC9699527; doi:10.3390/toxics10110651)
Supplement: Supplementary file 1 [file toxics-10-00651-s001.zip]

Archive with 1 entries (1 files):
- toxics-1935998-supplementary-2022.11.15 ╕n╨┬ (2).pdf
